# Supplementary material for: Effects of marathon race on selected myokines and sclerostin in middle-aged male amateur runners
Source: Sci Rep. 2021 Feb 2;11:2813. doi: 10.1038/s41598-021-82288-z (PMC7854637; doi:10.1038/s41598-021-82288-z)
Supplement: Supplementary file 1 — Supplementary information. [file 41598_2021_82288_MOESM1_ESM.xlsx]

## Sheet: Supplementary information
Effects of marathon race on selected myokines and sclerostin in middle-aged male amateur runners
Ewa Śliwicka, Tomasz Cisoń, Łucja Pilaczyńska-Szcześniak, Andrzej Ziemba, Anna Straburzyńska-Lupa

## Sheet: Amateur runners_descriptive
Variables	Units	N	Mean	SD	Median	Minimum	Maximum	Q1	Q3	Shapiro-Wilk p-value
Age	[years]	10	40.6	7.6768	40.5	32	51	33	47	1
VO2max	[ml/kg/min]	10	48.82	1.83352	49.1	46	51.4	47	50.2	1
Distance/week	[km]	10	58.5	8.83491	57.5	45	70	50	65	1
Height	[cm]	10	176.3	4.85455	176.5	166	182	174	181	0.133221
Body mass	[kg]	10	74.69	9.51577	72.95	61.4	97.5	70	77.6	0.022296
Fat	[%]	10	22.13	5.66864	22.25	12.3	29	18.2	28.2	0.614927
Fat mass	[kg]	10	16.1408	5.78967	14.9989	8.29	27.4	12.63	21.55	0.293928
Fat Free Mass	[%]	10	77.87	5.66864	77.75	71	87.7	71.8	81.8	0.614927
Fat Free Mass	[kg]	10	58.4499	5.86988	58.665	46.84	70.09	56.03	61.22	0.251576
Lean	[kg]	10	55.6142	5.67621	55.8016	44.55	66.92	53.15	58.34	0.242526
Total BMD	[g/cm2]	10	1.2243	0.0903414	1.2455	1.077	1.37	1.151	1.278	0.834388
Total BMD T-score		10	0.21	0.877433	0.45	-1.2	1.7	-0.5	0.8	0.686191
Total BMD Z-score		10	0.3	0.734847	0.2	-0.9	1.7	-0.1	0.7	0.342484
Total BMC	[g]	10	2758.7	350.302	2789	2248	3276	2564	2955	1
Total femur BMD	[g/cm2]	10	1.0769	0.138138	1.091	0.861	1.295	0.973	1.164	0.960329
Total femur T-score		10	-0.31	0.768042	-0.45	-1.7	0.9	-0.7	0.4	0.481268
Total femur Z-score		10	-0.05	0.776388	-0.1	-1.5	1.2	-0.5	0.4	0.393342
Femoral neck BMD	[g/cm2]	10	1.014	0.165339	0.9835	0.847	1.418	0.895	1.065	0.014714
Femoral neck T-score		10	-0.71	0.633246	-0.65	-1.7	0.3	-1	-0.4	0.919831
Femoral neck Z-score		10	-0.33	0.649872	-0.2	-1.4	0.5	-0.9	0.2	0.797645
Lumbar Spine BMD	[g/cm2]	10	1.1313	0.0782419	1.136	0.96	1.248	1.099	1.18	0.0928616
Lumbar spine T-score		10	-0.81	0.706242	-0.9	-2.2	0.2	-1.2	-0.3	0.26747
Lumbar spine Z-score		10	-0.62	0.777174	-0.5	-1.9	0.5	-1.4	0	0.796483
hsCRP_1	[mg/L]	10	0.0183	0.0145987	0.0165	0.002	0.038	0.004	0.034	1
hsCRP_2	[mg/L]	10	0.1049	0.0355917	0.099	0.063	0.182	0.076	0.124	0.10552
hsCRP_3	[mg/L]	10	0.0459	0.0258003	0.039	0.009	0.095	0.032	0.056	0.345178
hsCRP_Δ1-2	[mg/L]	10	-0.0866	0.0452995	-0.09	-0.178	-0.025	-0.116	-0.044	0.217062
hsCRP_Δ1-3	[mg/L]	10	-0.0276	0.0312844	-0.0325	-0.091	0.016	-0.039	0.004	0.208765
Myoglobin _1	[ng/mL]	10	48.98	18.3527	46.645	32.21	94.06	35.46	52.1	0.0129981
Myoglobin_2	[ng/mL]	10	199.484	95.9199	185.53	98.42	354.21	102.74	270.52	0.875589
Myoglobin_3	[ng/mL]	10	97.258	53.3056	81.165	41.75	210.03	60.03	109.57	0.137407
Myoglobin_Δ1-2	[ng/mL]	10	-150.504	97.514	-127.635	-310.67	-42.71	-218.42	-66.31	0.8067
Myoglobin_Δ1-3	[ng/mL]	10	-48.278	59.7476	-33.335	-174.57	17.17	-66.03	-6.29	0.138661
hsIL-6_1	[pg/mL]	10	5.2537	2.76825	4.444	2.309	11.56	3.732	6.579	0.0541158
hsIL-6_2	[pg/mL]	10	9.6979	4.61334	8.7135	3.732	18.43	6.706	13.695	0.358716
hsIL-6_3	[pg/mL]	10	7.2189	3.62216	6.709	3.261	15.118	4.444	8.29	0.0974314
hsIL-6_Δ1-2	[pg/mL]	10	-4.4442	2.26277	-4.6255	-7.116	-1.423	-6.405	-2.135	1
hsIL-6_Δ1-3	[pg/mL]	10	-1.9652	1.21963	-1.816	-3.558	0	-3.287	-0.952	0.879842
Irisin_1	[ng/mL]	10	7.35287	0.977441	7.422	6.04	8.58766	6.282	8.164	1
Irisin_2	[ng/mL]	10	7.9074	1.32749	7.378	6.04	10.5	7.122	8.73	0.284373
Irisin_3	[ng/mL]	10	8.2766	0.976801	7.874	7.312	10.016	7.442	9.362	0.530069
Irisin_Δ1-2	[ng/mL]	10	-0.554534	1.06216	-0.4255	-2.054	1.448	-1.274	-0.022	0.368738
Irisin_Δ1-3	[ng/mL]	10	-0.923734	1.02415	-0.967172	-2.574	1.258	-1.402	-0.668	0.12753
Myostatin_1	[ng/mL]	10	24.506	4.10833	24.845	17.16	30.59	22.32	26.93	0.51742
Myostatin_2	[ng/mL]	10	30.295	5.34278	29.105	22.25	38.75	27.54	34.02	0.951041
Myostatin_3	[ng/mL]	10	29.974	4.81891	31.295	24.13	38.75	25.47	32.41	0.463047
Myostatin_Δ1-2	[ng/mL]	10	-5.789	2.33531	-5.725	-10.01	-1.89	-7.11	-4.28	0.485054
Myostatin_Δ1-3	[ng/mL]	10	-5.468	3.29795	-4.835	-11.82	-1.28	-7.46	-2.94	0.316216
25(OH)D_1	[ng/mL]	10	30.3	4.52278	32	23	36	27	32	0.873245
25(OH)D_2	[ng/mL]	10	30.4	5.03764	31.5	23	37	26	34	1
25(OH)D_3	[ng/mL]	10	28.7	6.23699	29	19	39	24	33	0.786469
25(OH)D_Δ1-2	[ng/mL]	10	-0.1	1.52388	0	-2	3	-1	1	0.201755
25(OH)D_Δ1-3	[ng/mL]	10	1.6	2.71621	2	-4	5	0	4	0.17812
TNFα_1	[pg/mL]	10	2.4008	0.608304	2.4285	1.341	3.261	2.173	2.896	0.599544
TNFα_2	[pg/mL]	10	6.1509	1.84852	6.135	2.378	8.856	5.487	7.042	0.195733
TNFα_3	[pg/mL]	10	4.6033	1.55744	4.765	1.859	6.861	4.451	5.218	0.563029
TNFα_Δ1-2	[pg/mL]	10	-3.7501	1.36285	-3.628	-5.595	-0.778	-4.85	-3.314	0.0974181
TNFα_Δ1-3	[pg/mL]	10	-2.2025	1.20061	-2.36	-3.9	-0.518	-2.815	-1.449	1
OPG_1	[pmol/L]	10	3.3307	0.876543	3.7135	2.004	4.483	2.263	3.849	1
OPG_2	[pmol/L]	10	4.7883	1.2895	4.8865	2.523	6.425	3.987	5.723	0.572696
OPG_3	[pmol/L]	10	4.1565	1.46051	4.094	2.148	6.213	2.686	5.464	1
OPG_Δ1-2	[pmol/L]	10	-1.4576	0.783669	-1.658	-2.691	-0.221	-1.983	-1.048	0.962609
OPG_Δ1-3	[pmol/L]	10	-0.8258	0.855424	-0.591	-2.479	0.057	-1.615	-0.144	0.308248
Sclerostin_1	[pmol/L]	10	25.8018	5.67364	25.0588	19.567	38.3437	20.973	27.284	0.0822379
Sclerostin_2	[pmol/L]	10	29.9521	6.45897	28.2828	21.7995	40.1523	24.0257	36.9287	0.959357
Sclerostin_3	[pmol/L]	10	33.0107	6.23634	32.2362	22.804	41.8263	28.7965	39.0853	0.820094
Sclerostin_Δ1-2	[pmol/L]	10	-4.15033	5.09299	-2.87783	-15.971	1.627	-5.313	-0.911	0.0403069
Sclerostin_Δ1-3	[pmol/L]	10	-7.20895	5.26014	-7.2675	-14.098	1.37733	-12.217	-3.48267	0.830091
PTH_1	[pg/mL]	10	99.8957	38.6155	117.3	11.574	134.846	75.9622	128.397	0.0509303
PTH_2	[pg/mL]	10	130.668	10.9673	131.614	106.312	145.896	127.495	137.713	0.077407
PTH_3	[pg/mL]	10	138.093	18.7918	135.898	106.288	164.015	132.049	159.115	0.697852
PTH_Δ1-2	[pg/mL]	10	-30.7726	35.0186	-18.6061	-115.921	-2.02167	-44.893	-2.86667	0.016453
PTH_Δ1-3	[pg/mL]	10	-38.1974	34.2662	-29.0347	-123.229	-0.156	-47.8805	-16.935	0.0100615
